# Supplementary material for: A new species of Erythrolamprus from the oceanic island of Tobago (Squamata, Dipsadidae)
Source: Zookeys. 2019 Jan 15;(817):131–57. doi: 10.3897/zookeys.817.30811 (PMC6342902; doi:10.3897/zookeys.817.30811)
Supplement: XML Treatment for Erythrolamprus pseudoreginae [file zookeys.817.30811-treatment1.xml]

<!DOCTYPE tp:taxon-treatment
  PUBLIC "-//TaxonX//DTD Taxonomic Treatment Publishing DTD v0 20100105//EN" "tax-treatment-NSO.dtd">
<tp:taxon-treatment xmlns:tp="http://www.plazi.org/taxpub"><tp:treatment-meta><kwd-group><label>Taxon classification</label><kwd><named-content xmlns:xlink="http://www.w3.org/1999/xlink" content-type="kingdom">Animalia</named-content></kwd><kwd><named-content xmlns:xlink="http://www.w3.org/1999/xlink" content-type="order">Squamata</named-content></kwd><kwd><named-content xmlns:xlink="http://www.w3.org/1999/xlink" content-type="family">Dipsadidae</named-content></kwd></kwd-group><mixed-citation publication-type="journal"><person-group><name><surname>Murphy</surname><given-names>John C.</given-names></name><name><surname>Braswell</surname><given-names>Alvin L.</given-names></name><name><surname>Charles</surname><given-names>Stevland P.</given-names></name><name><surname>Auguste</surname><given-names>Renoir J.</given-names></name><name><surname>Rivas</surname><given-names>Gilson A.</given-names></name><name><surname>orzée</surname><given-names>Amaël</given-names></name><name><surname>Lehtinen</surname><given-names>Richard M.</given-names></name><name><surname>Jowers</surname><given-names>Michael J.</given-names></name></person-group><article-title>A new species of <italic><tp:taxon-name><tp:taxon-name-part taxon-name-part-type="genus" reg="Erythrolamprus">Erythrolamprus</tp:taxon-name-part></tp:taxon-name></italic> from the oceanic island of Tobago (<tp:taxon-name><tp:taxon-name-part taxon-name-part-type="order">Squamata</tp:taxon-name-part></tp:taxon-name>, <tp:taxon-name><tp:taxon-name-part taxon-name-part-type="family">Dipsadidae</tp:taxon-name-part></tp:taxon-name>)</article-title><source>Zookeys</source><day>15</day><month>1</month><year>2019</year><volume>2019</volume><issue>817</issue><fpage>131</fpage><lpage>157</lpage><pub-id pub-id-type="doi">10.3897/zookeys.817.30811</pub-id></mixed-citation></tp:treatment-meta><tp:nomenclature><tp:taxon-name>
              <tp:taxon-name-part taxon-name-part-type="genus" reg="Erythrolamprus">Erythrolamprus</tp:taxon-name-part>
              <tp:taxon-name-part taxon-name-part-type="species" reg="pseudoreginae">pseudoreginae</tp:taxon-name-part>
              <object-id xmlns:xlink="http://www.w3.org/1999/xlink" content-type="zoobank" xlink:type="simple">http://zoobank.org/B5FAE467-C240-4EBB-9DA5-B3D44998757E</object-id>
            </tp:taxon-name><tp:taxon-status xmlns:xlink="http://www.w3.org/1999/xlink" xlink:type="simple">sp. n.</tp:taxon-status><xref ref-type="fig" rid="F2">Figures 2D</xref><xref ref-type="fig" rid="F3">, 3A</xref><xref ref-type="fig" rid="F6">, 6</xref><tp:nomenclature-citation-list><tp:nomenclature-citation><tp:taxon-name>
                  <tp:taxon-name-part taxon-name-part-type="genus" reg="Liophis">Liophis</tp:taxon-name-part>
                </tp:taxon-name><comment>sp. <xref ref-type="bibr" rid="B13">Hardy 1982</xref>: 86.</comment></tp:nomenclature-citation><tp:nomenclature-citation><tp:taxon-name>
                  <tp:taxon-name-part taxon-name-part-type="genus" reg="Liophis">Liophis</tp:taxon-name-part>
                  <tp:taxon-name-part taxon-name-part-type="species" reg="reginae">reginae</tp:taxon-name-part>
                </tp:taxon-name><comment>[ssp.] <xref ref-type="bibr" rid="B6">Dixon 1983b</xref>: 12.</comment></tp:nomenclature-citation></tp:nomenclature-citation-list></tp:nomenclature><tp:treatment-sec sec-type="material" id="SECID0EM2AG"><title>Material.</title><p><bold>Holotype.</bold><named-content xmlns:xlink="http://www.w3.org/1999/xlink" content-type="dwc:institutional_code" xlink:type="simple">UWIZM</named-content>.2016.22.45 collected 13 June 2016 by Alvin L. Braswell and Renoir J. Auguste on Gilpin Trace Trail, 8.5 km NNW Roxborough, St. John, Tobago (~<named-content xmlns:xlink="http://www.w3.org/1999/xlink" content-type="dwc:verbatimCoordinates" xlink:type="simple"><named-content content-type="geo-json" specific-use="{&#34;type&#34;:&#34;Point&#34;,&#34;coordinates&#34;:[-60.620000,11.281944]}" id="NCID0E32AG" xlink:type="simple">11°16'55"N; 60°37'12"W</named-content></named-content>, about 493 m ASL) at 0900 hrs. <bold>Paratypes.</bold> TOBAGO: St John: FLMNH 91621 Gilpin Trace Trail, 5.3 mi NNW Roxborough, <named-content xmlns:xlink="http://www.w3.org/1999/xlink" content-type="dwc:verbatimCoordinates" xlink:type="simple"><named-content content-type="geo-json" specific-use="{&#34;type&#34;:&#34;Point&#34;,&#34;coordinates&#34;:[-60.616667,11.266667]}" id="NCID0EG3AG" xlink:type="simple">11°16'N, 60°37'W</named-content></named-content> collected on 17 July by Kurt Auffenberg. <named-content xmlns:xlink="http://www.w3.org/1999/xlink" content-type="dwc:institutional_code" xlink:type="simple">USNM</named-content> 228069 south of Charlotteville, at first creek crossing on Pigeon Peak Trace <named-content xmlns:xlink="http://www.w3.org/1999/xlink" content-type="dwc:verbatimCoordinates" xlink:type="simple"><named-content content-type="geo-json" specific-use="{&#34;type&#34;:&#34;Point&#34;,&#34;coordinates&#34;:[-60.600000,11.283333]}" id="NCID0ET3AG" xlink:type="simple">11°17'N, 60°36'W</named-content></named-content> collected 12 May 1979 at (14:00 hrs) by Dave Stephens; <named-content xmlns:xlink="http://www.w3.org/1999/xlink" content-type="dwc:institutional_code" xlink:type="simple">USNM</named-content> 325089 NW of Roxborough on Gilpin Trace, ca. 0.5 mi from its junction with Roxborough-Bloody Bay Road, collected 11 November 1992; <named-content xmlns:xlink="http://www.w3.org/1999/xlink" content-type="dwc:institutional_code" xlink:type="simple">USNM</named-content> 539191 approx. 6 km (airline) NNW of Roxborough, 0.5 mi from upper entrance of Gilpin Trace and Roxborough - Parlatuvier Road, <named-content xmlns:xlink="http://www.w3.org/1999/xlink" content-type="dwc:verbatimCoordinates" xlink:type="simple"><named-content content-type="geo-json" specific-use="{&#34;type&#34;:&#34;Point&#34;,&#34;coordinates&#34;:[-60.583333,11.283333]}" id="NCID0EF4AG" xlink:type="simple">11°17'N, 60°35'W</named-content></named-content> collected 11 July 2000.</p><!--PageBreak --></tp:treatment-sec><tp:treatment-sec sec-type="diagnosis" id="SECID0EL4AG"><title>Diagnosis.</title><p>Ventrals 143–154; subcaudals 76–79; second pair of chin shields longest; some anterior dorsal scales have an apical pit; lateral stripe on scale rows 3–4–5, dark stripe (row 3) and a pale stripe (rows 4–5) on posterior body and tail, the black stripe continues to the forebody as a series of black spots on scale row three; and the ventral surface has scattered flecks of pigment toward mid-body. Otherwise, the belly is uniform cream with fine speckling in preserved material, and red in life, tail uniform cream in preservative, red in life.</p><!--PageBreak --></tp:treatment-sec><tp:treatment-sec sec-type="description" id="SECID0ER4AG"><title>Description of the holotype.</title><p><named-content xmlns:xlink="http://www.w3.org/1999/xlink" content-type="dwc:institutional_code" xlink:type="simple">UWIZM</named-content>.2016.22.45, an adult male, 525 mm total length, 148 mm tail; tail 28% of SVL. Rostral barely visible from above, broader than tall; internasals paired, shorter than prefrontal; frontal pentagonal; parietals longer than frontal; four post parietals; nasal divided, first lobe does contact the second labial; loreal subrectangular, higher than long, contacts upper labials 2–3; preocular single, T-shaped, contacts upper labials 3–4; postoculars 2/2, upper largest; temporals 1+2, primary temporal contacts upper labials 6–7/6–7; upper labials 8/8; 4–5 in orbit; lower labials 4/5 contact anterior chin shields, total of nine in contact with both pairs; lower labials 9/10; three gular scales; dorsal scales are smooth, some have a single apical pit, they are in 17 rows at mid body and reduced to 15 rows anterior to the cloaca; 146 ventrals; 77 subcaudals.</p><p>In life the crown is dark moss green with black spots, the upper labials are cream, with a dark stripe on the upper edge that runs from nasal to orbit, and widens posteriorly onto the temporals. Dorsal spots on scale rows 2–3 about two ventrals apart, start above the 12<sup>th</sup> ventral, and coalesce into a stripe at about the 96<sup>th</sup> ventral and extend posteriorly to the tip of the tail; lateral stripe mostly on scale row three on body, goes onto scale row one on tail. About one-third down the body, about ventral 40, scale rows 1−4 blue-gray, row five is brown, row six and above blue-gray; except for the mossy green on the anteriormost dorsal surface for about 40 ventrals. Ventral surface mostly uniform yellow to orange with light mottling starting about the 50<sup>th</sup> ventral; tail has a mid-line zigzag stripe.</p><p><bold>Variation</bold>: The smallest specimen measured 347 mm SVL with a 129 mm tail; the largest specimen 420 mm SVL with a 119 mm damaged tail. Dorsal scale rows 17–17–15. Ventrals range from 143–154 (n = 5, X = 147.5, SD = 3.35); subcaudals 76–79 (n = 2, X = 77.5, SD = 1.5). Upper labials eight or nine, 2–3 contact loreal, 4–5 border the orbit (one specimen has 5–6 bordering the orbit on one side), the tallest can be seventh, (or eight if nine labials are present); the sixth labial is the largest in the area. Loreal is quadrangular to pentagonal. Lower labials 9–10; first four or five contact the anterior chin shields. Longest pair of chin shields is the second. Eye diameter is greater than eye-nostril distance. The dark posterior lateral stripe is usually on scale rows 2–3–4, but one specimen has it on scale rows 2–3 only.</p><p>Color in life. The following is based on the holotype (Figure <xref ref-type="fig" rid="F6">6</xref>) and a color photograph in <xref ref-type="bibr" rid="B2">Brown (2013)</xref>. Crown and face olive brown, upper labials white, a short black subocular stripe extends from the nasal scale under the eye and posteriorly to the last labial. Immediately behind the head, the interstitial skin is yellow; dorsum brown with an indistinct vertebral stripe and scales partially edged with black pigment most obvious on posterior two-thirds of the body. First three scale rows are blue-gray and separated from brown dorsum by a row of black spots.</p><p>Color in alcohol. Head, body, and tail dark blue to brown with a black stripe on the posterior lateral body that becomes a series of dark spots extending anteriorly on the body. The belly is a uniform cream with fine speckling of pigment.</p></tp:treatment-sec><tp:treatment-sec sec-type="comparisons" id="SECID0ET5AG"><title>Comparisons.</title><p><italic><tp:taxon-name><tp:taxon-name-part taxon-name-part-type="genus" reg="Erythrolamprus">Erythrolamprus</tp:taxon-name-part><tp:taxon-name-part taxon-name-part-type="species" reg="pseudoreginae">pseudoreginae</tp:taxon-name-part></tp:taxon-name></italic> sp. n. differs from <italic><tp:taxon-name><tp:taxon-name-part taxon-name-part-type="genus" reg="Erythrolamprus">E.</tp:taxon-name-part><tp:taxon-name-part taxon-name-part-type="species" reg="zweifeli">zweifeli</tp:taxon-name-part></tp:taxon-name></italic> in the presence of apical pits on some dorsal scales, an almost uniform yellow to red venter, <!--PageBreak -->and a dark stripe on the posterior body on scale rows 3–4 bordered above by a pale stripe on scale row five. The new species lacks the well-defined postocular stripe that runs from the postocular scales across the temporals to a point just above the rictus in most <italic><tp:taxon-name><tp:taxon-name-part taxon-name-part-type="genus" reg="Erythrolamprus">E.</tp:taxon-name-part><tp:taxon-name-part taxon-name-part-type="species" reg="zweifeli">zweifeli</tp:taxon-name-part></tp:taxon-name></italic>. In <italic><tp:taxon-name><tp:taxon-name-part taxon-name-part-type="genus" reg="Erythrolamprus">E.</tp:taxon-name-part><tp:taxon-name-part taxon-name-part-type="species" reg="zweifeli">zweifeli</tp:taxon-name-part></tp:taxon-name></italic> the postocular stripe may also have a pale dorsal border.</p><p><italic><tp:taxon-name><tp:taxon-name-part taxon-name-part-type="genus" reg="Erythrolamprus">Erythrolamprus</tp:taxon-name-part><tp:taxon-name-part taxon-name-part-type="species" reg="pseudoreginae">pseudoreginae</tp:taxon-name-part></tp:taxon-name></italic> sp. n. differs from all populations of <italic><tp:taxon-name><tp:taxon-name-part taxon-name-part-type="genus" reg="Erythrolamprus">E.</tp:taxon-name-part><tp:taxon-name-part taxon-name-part-type="species" reg="epinephalus">epinephalus</tp:taxon-name-part></tp:taxon-name></italic> in having more than 75 subcaudal scales, except for some Venezuelan and Colombian populations. The <italic><tp:taxon-name><tp:taxon-name-part taxon-name-part-type="genus" reg="Erythrolamprus">E.</tp:taxon-name-part><tp:taxon-name-part taxon-name-part-type="species" reg="epinephalus">epinephalus</tp:taxon-name-part></tp:taxon-name></italic> populations with more than 75 subcaudals have a dorsal or ventral pattern that includes transverse bars, black checks, or a pattern with irregular black spots on the outer edges of the ventral scales that may extend onto the first row of dorsal scales (<xref ref-type="bibr" rid="B5">Dixon 1983a</xref>, <xref ref-type="bibr" rid="B8">Escalona 2017</xref>).</p><p>The new species differs from <italic><tp:taxon-name><tp:taxon-name-part taxon-name-part-type="genus" reg="Erythrolamprus">Erythrolamprus</tp:taxon-name-part><tp:taxon-name-part taxon-name-part-type="species" reg="reginae">reginae</tp:taxon-name-part></tp:taxon-name></italic> in having a uniform venter (<italic><tp:taxon-name><tp:taxon-name-part taxon-name-part-type="genus" reg="Erythrolamprus">E.</tp:taxon-name-part><tp:taxon-name-part taxon-name-part-type="species" reg="reginae">reginae</tp:taxon-name-part></tp:taxon-name></italic>) has yellow to orange venter with black checks, and a dark stripe on the last fourth of the body on scale rows 3–4 which is not bordered by a pale stripe. <italic><tp:taxon-name><tp:taxon-name-part taxon-name-part-type="genus" reg="Erythrolamprus">Erythrolamprus</tp:taxon-name-part><tp:taxon-name-part taxon-name-part-type="species" reg="pseudoreginae">pseudoreginae</tp:taxon-name-part></tp:taxon-name></italic> sp. n. has uniform yellow to red ventral surface and a very distinctive, pale posterior lateral stripe on row five above the black stripe on rows 3–4 that extends anteriorly as a row of dark spots. <italic><tp:taxon-name><tp:taxon-name-part taxon-name-part-type="genus" reg="Erythrolamprus">Erythrolamprus</tp:taxon-name-part><tp:taxon-name-part taxon-name-part-type="species" reg="reginae">reginae</tp:taxon-name-part></tp:taxon-name></italic> has fewer ventrals and a lower mean ventral count than <italic><tp:taxon-name><tp:taxon-name-part taxon-name-part-type="genus" reg="Erythrolamprus">E.</tp:taxon-name-part><tp:taxon-name-part taxon-name-part-type="species" reg="pseudoreginae">pseudoreginae</tp:taxon-name-part></tp:taxon-name></italic> sp. n.</p><p>The pattern will readily distinguish it from the two coral snake mimics (<italic><tp:taxon-name><tp:taxon-name-part taxon-name-part-type="genus" reg="Erythrolamprus">Erythrolamprus</tp:taxon-name-part><tp:taxon-name-part taxon-name-part-type="species" reg="aesculapii">aesculapii</tp:taxon-name-part></tp:taxon-name></italic> and <italic><tp:taxon-name><tp:taxon-name-part taxon-name-part-type="genus" reg="Erythrolamprus">E.</tp:taxon-name-part><tp:taxon-name-part taxon-name-part-type="species" reg="bizona">bizona</tp:taxon-name-part></tp:taxon-name></italic>) which are on Trinidad but not Tobago. The endemic Tobago Red Snake, <italic><tp:taxon-name><tp:taxon-name-part taxon-name-part-type="genus" reg="Erythrolamprus">E.</tp:taxon-name-part><tp:taxon-name-part taxon-name-part-type="species" reg="ocellatus">ocellatus</tp:taxon-name-part></tp:taxon-name></italic>, has a bright red dorsum with black ocelli. The semi-aquatic <italic><tp:taxon-name><tp:taxon-name-part taxon-name-part-type="genus" reg="Erythrolamprus">Erythrolamprus</tp:taxon-name-part><tp:taxon-name-part taxon-name-part-type="species" reg="cobellus">cobellus</tp:taxon-name-part></tp:taxon-name></italic> has a uniform dark green or black dorsum and is known from Trinidad but not Tobago. The absence of a black stripe five scale rows wide on the vertebral line separates it from Shaw’s Black Back Snake, <italic><tp:taxon-name><tp:taxon-name-part taxon-name-part-type="genus" reg="Erythrolamprus">E.</tp:taxon-name-part><tp:taxon-name-part taxon-name-part-type="species" reg="melanotus">melanotus</tp:taxon-name-part></tp:taxon-name></italic>, a species known from both islands.</p></tp:treatment-sec><tp:treatment-sec sec-type="distribution" id="SECID0EEFBG"><title>Distribution.</title><p>It occurs in northeastern Tobago and appears to be restricted to the forested ravines along the crest of the Main Ridge (Fig. <xref ref-type="fig" rid="F4">4</xref>). Tobago’s Main Ridge is about 16 km long and covered with lower montane rain forest on schist soil above 224 m ASL. The ridge crest reaches elevations of 487–576 m ASL and forms steep terrain with deep gullies and fast-moving streams. The area receives about 318 cm of rainfall per year, and no month receives less than 10 cm (Beard, 1944). Tobago’s Main Ridge Forest Reserve is the oldest protected forest in the Western Hemisphere (since April 1776) and encompasses 3958 hectares. At this writing, five specimens of <italic><tp:taxon-name><tp:taxon-name-part taxon-name-part-type="genus" reg="Erythrolamprus">Erythrolamprus</tp:taxon-name-part><tp:taxon-name-part taxon-name-part-type="species" reg="pseudoreginae">pseudoreginae</tp:taxon-name-part></tp:taxon-name></italic> sp. n. are known, all of which came from the northeast end of the Main Ridge. The locality and elevation data available suggest it occurs within an area of about 400 ha at elevations between 430–500 m ASL. Three types of rainforest occur on Tobago: lowland rainforest covers 4,844 ha, lower montane rainforest covers 4,566 ha, and xerophytic rainforest covers 937 ha (<xref ref-type="bibr" rid="B15">Helmer et al. 2012</xref>). All of the localities for <italic><tp:taxon-name><tp:taxon-name-part taxon-name-part-type="genus" reg="Erythrolamprus">E.</tp:taxon-name-part><tp:taxon-name-part taxon-name-part-type="species" reg="pseudoreginae">pseudoreginae</tp:taxon-name-part></tp:taxon-name></italic> sp. n. fall within the lower montane rainforest, suggesting its maximum area of occupancy may be 4,566 ha, if it is restricted to that forest type.</p></tp:treatment-sec><tp:treatment-sec sec-type="natural history" id="SECID0EIGBG"><title>Natural History.</title><p><italic><tp:taxon-name><tp:taxon-name-part taxon-name-part-type="genus" reg="Erythrolamprus">Erythrolamprus</tp:taxon-name-part><tp:taxon-name-part taxon-name-part-type="species" reg="pseudoreginae">pseudoreginae</tp:taxon-name-part></tp:taxon-name></italic> sp. n. is diurnal, all of the specimens with time of collection data were found in the morning or afternoon. Nothing is known about the diet and reproduction of this snake. Its close relatives have been reported to eat anurans, and it likely preys upon small ground-dwelling frogs.</p><!--PageBreak --></tp:treatment-sec><tp:treatment-sec sec-type="Conservation" id="SECID0E1GBG"><title>Conservation.</title><p>Given the restricted distribution of this snake as well as the fact that most, if not all, of its distribution lies within the oldest protected forests in the Western Hemisphere it may be assumed that it is well protected. However, as the climate changes the microclimate found in the lowland montane rainforest may be expected to change and potentially make the local environment inhospitable for this species and the other endemic taxa found here.</p></tp:treatment-sec><tp:treatment-sec sec-type="etymology" id="SECID0E6GBG"><title>Etymology.</title><p>The epithet <italic><tp:taxon-name><tp:taxon-name-part taxon-name-part-type="genus" reg="Erythrolamprus"/><tp:taxon-name-part taxon-name-part-type="species" reg="pseudoreginae">pseudoreginae</tp:taxon-name-part></tp:taxon-name></italic> was chosen because prior investigators considered this snake to be <italic><tp:taxon-name><tp:taxon-name-part taxon-name-part-type="genus" reg="Liophis">Liophis</tp:taxon-name-part><tp:taxon-name-part taxon-name-part-type="species" reg="reginae">reginae</tp:taxon-name-part></tp:taxon-name></italic>. We suggest Tobago Stream Snake as the common English name for this snake.</p><!--PageBreak --><!--PageBreak --><!--PageBreak --></tp:treatment-sec><tp:treatment-sec><!--Section generated to contain objects referenced in tp:taxon-treatment.--><fig id="F2" position="float" orientation="portrait"><label>Figure 2.</label><caption><p>A comparison of the five members of the <italic><tp:taxon-name><tp:taxon-name-part taxon-name-part-type="genus" reg="Erythrolamprus">Erythrolamprus</tp:taxon-name-part><tp:taxon-name-part taxon-name-part-type="species" reg="reginae">reginae</tp:taxon-name-part></tp:taxon-name></italic> group. <bold>A</bold><italic><tp:taxon-name><tp:taxon-name-part taxon-name-part-type="genus" reg="Erythrolamprus">E.</tp:taxon-name-part><tp:taxon-name-part taxon-name-part-type="species" reg="reginae">reginae</tp:taxon-name-part></tp:taxon-name></italic> for Guyana (<named-content xmlns:xlink="http://www.w3.org/1999/xlink" content-type="dwc:institutional_code" xlink:type="simple">FMNH</named-content> 30959) <bold>B</bold><italic><tp:taxon-name><tp:taxon-name-part taxon-name-part-type="genus" reg="Erythrolamprus">E.</tp:taxon-name-part><tp:taxon-name-part taxon-name-part-type="species" reg="zweifeli">zweifeli</tp:taxon-name-part></tp:taxon-name></italic> from Venezuela (<named-content xmlns:xlink="http://www.w3.org/1999/xlink" content-type="dwc:institutional_code" xlink:type="simple">FMNH</named-content> 204477) <bold>C</bold><italic><tp:taxon-name><tp:taxon-name-part taxon-name-part-type="genus" reg="Erythrolamprus">E.</tp:taxon-name-part><tp:taxon-name-part taxon-name-part-type="species" reg="melanotus">melanotus</tp:taxon-name-part></tp:taxon-name></italic> from Tobago (<named-content xmlns:xlink="http://www.w3.org/1999/xlink" content-type="dwc:institutional_code" xlink:type="simple">UWIZM</named-content>.2012.42.19) <bold>D</bold><italic><tp:taxon-name><tp:taxon-name-part taxon-name-part-type="genus" reg="Erythrolamprus">E.</tp:taxon-name-part><tp:taxon-name-part taxon-name-part-type="species" reg="pseudoreginae">pseudoreginae</tp:taxon-name-part></tp:taxon-name></italic> sp. n. from Tobago (FLMNH 91621) <bold>E</bold><italic><tp:taxon-name><tp:taxon-name-part taxon-name-part-type="genus" reg="Erythrolamprus">E.</tp:taxon-name-part><tp:taxon-name-part taxon-name-part-type="species" reg="epinephalus">epinephalus</tp:taxon-name-part></tp:taxon-name></italic> from Venezuela (<named-content xmlns:xlink="http://www.w3.org/1999/xlink" content-type="dwc:institutional_code" xlink:type="simple">MBLUZ</named-content> 1502).</p></caption><graphic xmlns:xlink="http://www.w3.org/1999/xlink" xlink:href="zookeys-817-131-g002.jpg" position="float" orientation="portrait" xlink:type="simple" id="oo_257245.jpg"/></fig><fig id="F3" position="float" orientation="portrait"><label>Figure 3.</label><caption><p>A comparison of the scale arrangements on the crowns and ventral heads of the <italic><tp:taxon-name><tp:taxon-name-part taxon-name-part-type="genus" reg="Erythrolamprus">Erythrolamprus</tp:taxon-name-part></tp:taxon-name></italic> taxa under discussion. <bold>A</bold><italic><tp:taxon-name><tp:taxon-name-part taxon-name-part-type="genus" reg="Erythrolamprus">E.</tp:taxon-name-part><tp:taxon-name-part taxon-name-part-type="species" reg="pseudoreginae">pseudoreginae</tp:taxon-name-part></tp:taxon-name></italic> sp. n. from Tobago <bold>B</bold><italic><tp:taxon-name><tp:taxon-name-part taxon-name-part-type="genus" reg="Erythrolamprus">E.</tp:taxon-name-part><tp:taxon-name-part taxon-name-part-type="species" reg="epinephalus">epinephalus</tp:taxon-name-part></tp:taxon-name></italic> from Venezuela <named-content xmlns:xlink="http://www.w3.org/1999/xlink" content-type="dwc:institutional_code" xlink:type="simple">MBLUZ</named-content> 1501 (dorsal view) and 1500 (ventral view) <bold>C, D</bold> Salt and pepper morph of <italic><tp:taxon-name><tp:taxon-name-part taxon-name-part-type="genus" reg="Erythrolamprus">E.</tp:taxon-name-part><tp:taxon-name-part taxon-name-part-type="species" reg="zweifeli">zweifeli</tp:taxon-name-part></tp:taxon-name></italic> from Trinidad and Venezuela <bold>E</bold> An olive-brown morph of <italic><tp:taxon-name><tp:taxon-name-part taxon-name-part-type="genus" reg="Erythrolamprus">E.</tp:taxon-name-part><tp:taxon-name-part taxon-name-part-type="species" reg="zweifeli">zweifeli</tp:taxon-name-part></tp:taxon-name></italic> Trinidad, <named-content xmlns:xlink="http://www.w3.org/1999/xlink" content-type="dwc:institutional_code" xlink:type="simple">FMNH</named-content> 215827 <bold>F</bold> A melanistic morph of <italic><tp:taxon-name><tp:taxon-name-part taxon-name-part-type="genus" reg="Erythrolamprus">E.</tp:taxon-name-part><tp:taxon-name-part taxon-name-part-type="species" reg="zweifeli">zweifeli</tp:taxon-name-part></tp:taxon-name></italic> from Venezuela <named-content xmlns:xlink="http://www.w3.org/1999/xlink" content-type="dwc:institutional_code" xlink:type="simple">EBRG</named-content> 2745.</p></caption><graphic xmlns:xlink="http://www.w3.org/1999/xlink" xlink:href="zookeys-817-131-g003.jpg" position="float" orientation="portrait" xlink:type="simple" id="oo_257246.jpg"/></fig><fig id="F6" position="float" orientation="portrait"><label>Figure 6.</label><caption><p><italic><tp:taxon-name><tp:taxon-name-part taxon-name-part-type="genus" reg="Erythrolamprus">Erythrolamprus</tp:taxon-name-part><tp:taxon-name-part taxon-name-part-type="species" reg="pseudoreginae">pseudoreginae.</tp:taxon-name-part></tp:taxon-name></italic><bold>A</bold><named-content xmlns:xlink="http://www.w3.org/1999/xlink" content-type="dwc:institutional_code" xlink:type="simple">UWIZM</named-content> 2016.22.45, holotype <bold>B–D</bold> FLMNH 91621 from Gilpin Trace, on Tobago’s Main Ridge. <bold>B</bold> Profile. Of the four specimens examined this was the only one that had nine upper labials (on one side only) <bold>C</bold> The posterior lateral stripe bordered by a dorsal light stripe <bold>D</bold> Venter mostly uniform with patches of scattered pigment.</p></caption><graphic xmlns:xlink="http://www.w3.org/1999/xlink" xlink:href="zookeys-817-131-g006.jpg" position="float" orientation="portrait" xlink:type="simple" id="oo_257249.jpg"/></fig><fig id="F4" position="float" orientation="portrait"><label>Figure 4.</label><caption><p>Geographic distribution of the five species of <italic><tp:taxon-name><tp:taxon-name-part taxon-name-part-type="genus" reg="Erythrolamprus">Erythrolamprus</tp:taxon-name-part></tp:taxon-name></italic> under discussion in this paper. <bold>A&amp;nbsp</bold>;The distribution of the species of <italic><tp:taxon-name><tp:taxon-name-part taxon-name-part-type="genus" reg="Erythrolamprus">Erythrolamprus</tp:taxon-name-part></tp:taxon-name></italic> under discussion in northern Venezuela and Trinidad and Tobago <bold>B</bold> More detailed view of the distribution on Trinidad and Tobago <bold>C</bold> Tobago with the known localities for <italic><tp:taxon-name><tp:taxon-name-part taxon-name-part-type="genus" reg="Erythrolamprus">E.</tp:taxon-name-part><tp:taxon-name-part taxon-name-part-type="species" reg="pseudoreginae">pseudoreginae</tp:taxon-name-part></tp:taxon-name></italic> sp. n. Note that two of the markers closely overlap. Key: black stars = <italic><tp:taxon-name><tp:taxon-name-part taxon-name-part-type="genus" reg="Erythrolamprus">E.</tp:taxon-name-part><tp:taxon-name-part taxon-name-part-type="species" reg="zweifeli">zweifeli</tp:taxon-name-part></tp:taxon-name></italic> from Cordillera de Costa in Venezuela and the island of Trinidad; green circles = <italic><tp:taxon-name><tp:taxon-name-part taxon-name-part-type="genus" reg="Erythrolamprus">E.</tp:taxon-name-part><tp:taxon-name-part taxon-name-part-type="species" reg="epinephalus">epinephalus</tp:taxon-name-part></tp:taxon-name></italic> from the Cordillera de Mérida, Venezuela. Note that these markers denote the closest population to Tobago based on <xref ref-type="bibr" rid="B40">Roze (1966)</xref>. Specimens examined came from several different locations. Purple stars = <italic><tp:taxon-name><tp:taxon-name-part taxon-name-part-type="genus" reg="Erythrolamprus">E.</tp:taxon-name-part><tp:taxon-name-part taxon-name-part-type="species" reg="reginae">reginae</tp:taxon-name-part></tp:taxon-name></italic> from the Guianas including Orinoco Delta in Venezuela; red stars = <italic><tp:taxon-name><tp:taxon-name-part taxon-name-part-type="genus" reg="Erythrolamprus">E.</tp:taxon-name-part><tp:taxon-name-part taxon-name-part-type="species" reg="melanotus">melanotus</tp:taxon-name-part></tp:taxon-name></italic> from Venezuela, Trinidad, and Tobago; blue star = <italic><tp:taxon-name><tp:taxon-name-part taxon-name-part-type="genus" reg="Erythrolamprus">Erythrolamprus</tp:taxon-name-part><tp:taxon-name-part taxon-name-part-type="species" reg="pseudoreginae">pseudoreginae</tp:taxon-name-part></tp:taxon-name></italic> sp. n. on Tobago.</p></caption><graphic xmlns:xlink="http://www.w3.org/1999/xlink" xlink:href="zookeys-817-131-g004.jpg" position="float" orientation="portrait" xlink:type="simple" id="oo_257247.jpg"/></fig></tp:treatment-sec><ref-list><ref id="B13"><mixed-citation xmlns:xlink="http://www.w3.org/1999/xlink" xlink:type="simple"><person-group><name name-style="western"><surname>Hardy</surname><given-names>JD</given-names></name></person-group> (<year>1982</year>) <article-title>Biogeography of Tobago, West Indies, with special reference to amphibians and reptiles, a review.</article-title><source>Bulletin of the Maryland Herpetological Society</source><volume>18</volume>: <fpage>37</fpage>–<lpage>142</lpage>.</mixed-citation></ref><ref id="B6"><mixed-citation xmlns:xlink="http://www.w3.org/1999/xlink" xlink:type="simple"><person-group><name name-style="western"><surname>Dixon</surname><given-names>JR</given-names></name></person-group> (<year>1983b</year>) <article-title>Systematics of <italic><tp:taxon-name><tp:taxon-name-part taxon-name-part-type="genus">Liophis</tp:taxon-name-part><tp:taxon-name-part taxon-name-part-type="species">reginae</tp:taxon-name-part></tp:taxon-name></italic> and <italic><tp:taxon-name><tp:taxon-name-part taxon-name-part-type="genus">L.</tp:taxon-name-part><tp:taxon-name-part taxon-name-part-type="species">williamsi</tp:taxon-name-part></tp:taxon-name></italic> (<tp:taxon-name><tp:taxon-name-part taxon-name-part-type="suborder">Serpentes</tp:taxon-name-part></tp:taxon-name>, <tp:taxon-name><tp:taxon-name-part taxon-name-part-type="family">Colubridae</tp:taxon-name-part></tp:taxon-name>), with a description of a new species.</article-title><source>Annals of the Carnegie Museum</source><volume>52</volume>: <fpage>113</fpage>–<lpage>138</lpage>. <ext-link xlink:type="simple" ext-link-type="uri" xlink:href="https://biodiversitylibrary.org/page/52426132">https://biodiversitylibrary.org/page/52426132</ext-link></mixed-citation></ref><ref id="B2"><mixed-citation xmlns:xlink="http://www.w3.org/1999/xlink" xlink:type="simple"><person-group><name name-style="western"><surname>Brown</surname><given-names>PA</given-names></name></person-group> (<year>2013</year>) Bird report Tobago and Trinidad 20<sup>th</sup> February – 6<sup>th</sup> March 2013. <ext-link xlink:type="simple" ext-link-type="uri" xlink:href="http://www.surfbirds.com/mb/trips/obago-brown-0413.pdf">http://www.surfbirds.com/mb/trips/obago-brown-0413.pdf</ext-link> [accessed May 5, 2015]</mixed-citation></ref><ref id="B5"><mixed-citation xmlns:xlink="http://www.w3.org/1999/xlink" xlink:type="simple"><person-group><name name-style="western"><surname>Dixon</surname><given-names>JR</given-names></name></person-group> (<year>1983a</year>) <article-title>Systematics of the Latin American snake, <italic><tp:taxon-name><tp:taxon-name-part taxon-name-part-type="genus">Liophis</tp:taxon-name-part><tp:taxon-name-part taxon-name-part-type="species">epinephalus</tp:taxon-name-part></tp:taxon-name></italic> (<tp:taxon-name><tp:taxon-name-part taxon-name-part-type="suborder">Serpentes</tp:taxon-name-part></tp:taxon-name>: <tp:taxon-name><tp:taxon-name-part taxon-name-part-type="family">Colubridae</tp:taxon-name-part></tp:taxon-name>).</article-title> In: <person-group><name name-style="western"><surname>Rhodin</surname><given-names>AG</given-names></name><name name-style="western"><surname>Miyata</surname><given-names>K</given-names></name></person-group> (<role>Eds</role>) <issue-title>Advances in Herpetology and Evolutionary Biology.</issue-title><source>Museum of Comparative Zoology, Harvard University, Boston</source>, <fpage>132</fpage>–<lpage>149</lpage>.</mixed-citation></ref><ref id="B8"><mixed-citation xmlns:xlink="http://www.w3.org/1999/xlink" xlink:type="simple"><person-group><name name-style="western"><surname>Escalona</surname><given-names>MD</given-names></name></person-group> (<year>2017</year>) <article-title>Range extension for <italic><tp:taxon-name><tp:taxon-name-part taxon-name-part-type="genus">Erythrolamprus</tp:taxon-name-part><tp:taxon-name-part taxon-name-part-type="species">epinephalus</tp:taxon-name-part><tp:taxon-name-part taxon-name-part-type="subspecies">bimaculatus</tp:taxon-name-part></tp:taxon-name></italic> (Cope, 1899) and <italic><tp:taxon-name><tp:taxon-name-part taxon-name-part-type="genus">E.</tp:taxon-name-part><tp:taxon-name-part taxon-name-part-type="species">e.</tp:taxon-name-part><tp:taxon-name-part taxon-name-part-type="subspecies">opisthotaenius</tp:taxon-name-part></tp:taxon-name></italic> (Boulenger, 1908) in Venezuela (<tp:taxon-name><tp:taxon-name-part taxon-name-part-type="suborder">Serpentes</tp:taxon-name-part></tp:taxon-name>: <tp:taxon-name><tp:taxon-name-part taxon-name-part-type="family">Colubridae</tp:taxon-name-part></tp:taxon-name>). Herpetology Notes.</article-title><volume>10</volume>: <fpage>511</fpage>–<lpage>5</lpage>. <ext-link xlink:type="simple" ext-link-type="uri" xlink:href="https://biotaxa.org/hn/article/view/30217/29527">https://biotaxa.org/hn/article/view/30217/29527</ext-link></mixed-citation></ref><ref id="B40"><mixed-citation xmlns:xlink="http://www.w3.org/1999/xlink" xlink:type="simple"><!--PageBreak --><person-group><name name-style="western"><surname>Roze</surname><given-names>JA</given-names></name></person-group> (<year>1966</year>) <source>La Taxonomia y Zoogeographia de los Ofdios de Venezuela.</source><publisher-name>Ediciones de la Biblioteca 28</publisher-name>, <publisher-loc>Caracas</publisher-loc>, <size units="page">357 pp</size>.</mixed-citation></ref><ref id="B15"><mixed-citation xmlns:xlink="http://www.w3.org/1999/xlink" xlink:type="simple"><person-group><name name-style="western"><surname>Helmer</surname><given-names>EH</given-names></name><name name-style="western"><surname>Ruzycki</surname><given-names>TS</given-names></name><name name-style="western"><surname>Benner</surname><given-names>J</given-names></name><name name-style="western"><surname>Voggesser</surname><given-names>SM</given-names></name><name name-style="western"><surname>Scobie</surname><given-names>BP</given-names></name><name name-style="western"><surname>Park</surname><given-names>C</given-names></name><name name-style="western"><surname>Fanning</surname><given-names>DW</given-names></name><name name-style="western"><surname>Ramnarine</surname><given-names>S</given-names></name></person-group> (<year>2012</year>) <article-title>Detailed maps of tropical forest types are within reach: Forest tree communities for Trinidad and Tobago mapped with multiseason Landsat and multiseason fine-resolution imagery.</article-title><source>Forest Ecology and Management</source><volume>279</volume>: <fpage>147</fpage>–<lpage>166</lpage>. <ext-link xlink:type="simple" ext-link-type="doi" xlink:href="10.1016/j.foreco.2012.05.016">https://doi.org/10.1016/j.foreco.2012.05.016</ext-link></mixed-citation></ref></ref-list></tp:taxon-treatment>
